# Supplementary material for: From biogenesis to deep modeling: a holistic review of miRNA–disease prediction computational methods with experimental comparison
Source: Brief Bioinform. 2026 Jan 19;27(1):bbaf736. doi: 10.1093/bib/bbaf736 (PMC12814990; doi:10.1093/bib/bbaf736)
Supplement: Supplementary_Table_S1_bbaf736 [file supplementary_table_s1_bbaf736.xlsx]

## Sheet: Sheet
Supplementary Table S1
	AUC	AUPR	F1	Accuracy	Recall	Specifcity	Precision
SLMRWMDA	0.949548	0.956158	0.881838	0.881486	0.884142	0.87883	0.879988
IMCMDA	0.820335	0.820221	0.757161	0.731102	0.838277	0.623927	0.690695
SPLHRNMTF	0.928944	0.933614	0.857736	0.854322	0.878267	0.830377	0.83842
MLRDFM	0.943348	0.942485	0.873956	0.870119	0.900631	0.839716	0.84914
PCACFMDA	0.987968	0.990167	0.953516	0.9541	0.938545	0.969787	0.968979
MvKFN-MDA	0.948298	0.955026	0.885854	0.885532	0.887931	0.883134	0.884165
NIMCGCN	0.931932	0.943132	0.858182	0.859522	0.850165	0.868879	0.866704
MMGCN	0.940883	0.946019	0.873625	0.871205	0.890301	0.852109	0.857838
MHCLMDA	0.937204	0.942778	0.872326	0.872569	0.870641	0.874497	0.874214
HGCLAMIR	0.963708	0.964565	0.899712	0.898622	0.909482	0.887762	0.890376
MHXGMDA	0.942971	0.940555	0.870306	0.863234	0.916874	0.809491	0.82824
