# Supplementary material for: From biogenesis to deep modeling: a holistic review of miRNA–disease prediction computational methods with experimental comparison
Source: Brief Bioinform. 2026 Jan 19;27(1):bbaf736. doi: 10.1093/bib/bbaf736 (PMC12814990; doi:10.1093/bib/bbaf736)
Supplement: Supplementary_Table_S2_bbaf736 [file supplementary_table_s2_bbaf736.xlsx]

## Sheet: Sheet1
Supplementary Table S2
	AUC	AUPR	F1	Accuracy	Recall	Specifcity	Precision
SLMRWMDA	-	-	-	-	-	-	-
IMCMDA	-	-	-	-	-	-	-
SPLHRNMTF	-	-	-	-	-	-	-
MLRDFM	0.94167	0.94117	0.871271	0.867708	0.895067	0.840335	0.849031
PCACFMDA	0.993033	0.994043	0.966673	0.967007	0.957895	0.976114	0.975625
MvKFN-MDA	0.945271	0.957371	0.899496	0.90282	0.870888	0.934753	0.930346
NIMCGCN	0.92668	0.931762	0.85166	0.85041	0.859116	0.841704	0.844625
MMGCN	0.943555	0.951551	0.917108	0.914448	0.901519	0.927376	0.937318
MHCLMDA	0.935836	0.944544	0.874757	0.875542	0.869435	0.88165	0.880644
HGCLAMIR	0.965857	0.974969	0.929345	0.931816	0.898208	0.965424	0.963427
MHXGMDA	0.962662	0.968515	0.904395	0.904949	0.898729	0.911212	0.91064
Note: the SLMRWMDA, IMCMDA, and SPLHRNMTF models are not suitable for PU learning. These models do not rely on explicitly labeled positive or negative samples for training; instead, they reconstruct latent relationships based on the global matrix structure or graph topology. For example, random-walk-based methods compute association scores through propagation probabilities or equilibrium states, …
